# Supplementary material for: Coordination Sites for Sodium and Potassium Ions in Nucleophilic Adeninate Contact ion-Pairs: A Molecular-Wide and Electron Density-Based (MOWED) Perspective
Source: Molecules. 2022 Sep 19;27(18):6111. doi: 10.3390/molecules27186111 (PMC9505275; doi:10.3390/molecules27186111)
Supplement: Supplementary file 1 [file molecules-27-06111-s001.zip]

Archive with 1 entries (1 files):
- molecules-1911464-supplementary.pdf
